# Supplementary material for: Effects of Two Different Training Programs on Cardiometabolic Health, Body Composition and Irisin in Middle Age Obese Males: A Pilot Study
Source: Life (Basel). 2026 Apr 13;16(4):657. doi: 10.3390/life16040657 (PMC13117881; doi:10.3390/life16040657)
Supplement: Supplementary file 1 [file life-16-00657-s001.zip]

Archive with 1 entries (1 files):
- life-4212935-supplementary.pdf
